# Supplementary material for: Knowledge, Perception, and Attitude of Veterinarians About Q Fever from South Spain
Source: Microorganisms. 2025 Jul 28;13(8):1759. doi: 10.3390/microorganisms13081759 (PMC12388058; doi:10.3390/microorganisms13081759)
Supplement: Supplementary file 1 [file microorganisms-13-01759-s001.zip]

Archive with 1 entries (1 files):
- microorganisms-3709445-Supplementary material.pdf
